# Supplementary material for: Why Is the Correct Selection of Trichoderma Strains Important? The Case of Wheat Endophytic Strains of T. harzianum and T. simmonsii
Source: J Fungi (Basel). 2021 Dec 17;7(12):1087. doi: 10.3390/jof7121087 (PMC8704890; doi:10.3390/jof7121087)
Supplement: Supplementary file 1 [file jof-07-01087-s001.zip]

Archive with 1 entries (1 files):
- jof-1453514-supplementary.pdf
